# Supplementary material for: The applications of single-cell multiomics in drug screening
Source: Pharm Sci Adv. 2025 Aug 18;3:100090. doi: 10.1016/j.pscia.2025.100090 (PMC12710029; doi:10.1016/j.pscia.2025.100090)
Supplement: Multimedia component 1 [file mmc1.xlsx]

## Sheet: Sheet1
Table S1. A brief summary of scMultiomics technologies.
Methods	PMID	Characteristics
		Modality	Single-cell strategy
scG&T-seq	25915121	DNA, RNA	plate/well/tube-based
DR-seq	25599178	DNA, RNA	plate/well/tube-based
SCTG	25733965	DNA, RNA	plate/well/tube-based
Target-seq	30765193	DNA, RNA	plate/well/tube-based
scSIDR-seq	29208629	DNA, RNA	plate/well/tube-based
scONE-seq	36598983	DNA, RNA	plate/well/tube-based
sci-L3-RNA/DNA	31495564	DNA, RNA	combinatorial indexing
DEFND-seq	39939719	DNA, RNA	droplet-based
Perturb-seq	27984732	sgRNA perturbation, RNA	droplet-based
CROP-seq	28099430	sgRNA perturbation, RNA	droplet-based
CRISP-seq	27984734	sgRNA perturbation, RNA	droplet-based
DNTR-seq	33068522	whole-genome, RNA	plate/well/tube-based
LiMCA	38622459	3D genome, RNA	plate/well/tube-based
Got-ChA	38720070	Chromatin accessibility, genome	droplet-based
scGET-seq	37000619	Chromatin accessibility, heterochromatin	droplet-based
CRISPR–sciATAC	33927415	Chromatin accessibility, genetic perturbations	combinatorial indexing
T-ATAC-seq	29686426	Chromatin accessibility, TCR-encoding genes	droplet-based
scCOOL-seq	29915357	DNA methylation, Nucleosome occupancy, CNV	plate/well/tube-based
sci-CAR	30166440	Chromatin accessibility, RNA	combinatorial indexing
scCAT-seq	30692544	Chromatin accessibility, RNA	combinatorial indexing
SNARE-seq2	34650278	Chromatin accessibility, RNA	combinatorial indexing
Paired-seq	31695190	Chromatin accessibility, RNA	combinatorial indexing
SHARE-seq	33098772	Chromatin accessibility, RNA	combinatorial indexing
ISSAAC-seq	36109677	Chromatin accessibility, RNA	droplet-based/plate/well/tube-based
SNARE-seq	31611697	Chromatin accessibility, RNA	droplet-based
ASTAR-seq	32699019	Chromatin accessibility, RNA	droplet-based
SUM-seq	40419657	Chromatin accessibility, RNA	droplet-based
scNMT-seq	29472610	DNA methylation, Nucleosome occupancy, RNA	plate/well/tube-based
scDam&T-seq	32350457	Protein–DNA interactions, RNA	plate/well/tube-based
scSET-seq	34642323	Protein–DNA interactions, RNA	plate/well/tube-based
Paired-Tag	33589836	Protein–DNA interactions, RNA	combinatorial indexing
CoTECH	33958790	Protein–DNA interactions, RNA	combinatorial indexing
s3-GCC	34226710	Protein–DNA interactions, RNA	combinatorial indexing
scPCOR-seq	35804086	Protein–DNA interactions, RNA	combinatorial indexing
Droplet-based Paired-Tag	37563440	Protein–DNA interactions, RNA	droplet-based
scMAbID	38049699	Multiple protein–DNA interactions	plate/well/tube-based
uCoTargetX	38170774	Multiple protein–DNA interactions, RNA	combinatorial indexing
scM&T-seq	26752769	DNA methylation, RNA	plate/well/tube-based
scMT-seq	27150361	DNA methylation, RNA	plate/well/tube-based
Smart-RBBS	34244697	DNA methylation, RNA	plate/well/tube-based
Spear-ATAC	34016988	Chromatin accessibility, sgRNA	droplet-based
Perturb-ATAC	30580963	Chromatin accessibility, sgRNA	plate/well/tube-based
RAID	30728416	RNA, Cell surface protein	plate/well/tube-based
REAP-seq	28854175	RNA, Cell surface protein	droplet-based
CITE-seq	28759029	RNA, Cell surface protein	droplet-based
ECCITE-seq	31011186	RNA, Cell surface protein	droplet-based
inCITE-seq	34608310	RNA, Cell surface protein	droplet-based
SPARC	34035432	RNA, Cell surface protein	droplet-based
ICICLE-seq	33835024	Chromatin accessibility, protein	droplet-based
PHAGE-ATAC	34675424	Chromatin accessibility, mtDNA, protein	droplet-based
scTrio-seq	26902283	CNVs, DNA methylation, RNA	plate/well/tube-based
scTrio-seq2	30498128	SCNAs, DNA methylation, RNA	plate/well/tube-based
scNanoCOOL-seq	37700167	CNVs, DNA methylome, Chromatin accessibility, RNA	plate/well/tube-based
TEA-seq	33835024	RNA, Cell surface protein, Chromatin accessibility	droplet-based
NEAT-seq	35501385	Chromatin accessibility, Intra-nuclear protein, genome	droplet-based
ASAP-seq	34083792	Chromatin accessibility, mtDNA, RNA, protein	droplet-based
DOGMA-seq	34083792	Chromatin accessibility, mtDNA, RNA, protein	droplet-based
scEC&T-seq	37142849	extrachromosomal circular DNAs, RNA	plate/well/tube-based
iscCOOL-seq	30560925	chromatin accessibility, DNA methylation	plate/well/tube-based
sn-m3c-seq	31501549	chromatin conformation, DNA methylation	plate/well/tube-based
scNOMeRe-seq	33623021	chromatin accessibility, DNA methylation and RNA	plate/well/tube-based
scChaRM-seq	33957080	chromatin accessibility, DNA methylation and RNA	plate/well/tube-based
snmCAT-seq	35419551	chromatin accessibility, DNA methylation and RNA	plate/well/tube-based
scNOMe-seq	28653622	chromatin accessibility, DNA methylation and RNA	plate/well/tube-based
Methyl-HIC	31384045	chromatin conformation, RNA	plate/well/tube-based
HIRES	37289875	chromatin conformation, protein	plate/well/tube-based
ChAIR	40301621	chromatin conformation, chromatin accessibility, RNA	droplet-based
scEpiChem	39025969	drug binding, chromatin accessibility, Protein–DNA interactions	plate/well/tube-based
