# Supplementary material for: The applications of single-cell multiomics in drug screening
Source: Pharm Sci Adv. 2025 Aug 18;3:100090. doi: 10.1016/j.pscia.2025.100090 (PMC12710029; doi:10.1016/j.pscia.2025.100090)
Supplement: Multimedia component 2 [file mmc2.xlsx]

## Sheet: Table 2
Table S2. The applications of scMultiomics in drug screening.
	PMID	Modalities	Brief introduction
Drug response	33975634	RNA + multiplexed drug perturbation	The integration of multiplexed drug perturbation with scRNA sequencing reveals distinct, cell-type-specific drug sensitivities and unexpected effects on the tumor microenvironment in glioblastoma.
	33086069	RNA + DNA methylation	This multiomics approach uncovered cell-type-specific responses to mTOR and AKT inhibitors across SCLC subtypes and elucidated the underlying molecular pathways.
	39300109	RNA + spatial RNA	This methodology deciphers inflammatory niches in the kidney of patients with ANCA-GN, identifying ustekinumab as a promising treatment option.
	38581448	RNA + drug screnning	scIDUC integrate tumor single-cell transcriptomics with large-scale cell line drug screens to infer drug sensitivity at single-cell resolution.
	38645769	RNA + DNA	Scaden-CA model leverages both transcriptomic and mutational data to deconvolute tumor composition and predict the drug sensitivity of each constituent cell type
	39025969	Drug binding + ATAC + histone modification	Dissecting small-molecule binding profiles reveals differential drug response across cell types in human CRC organoids
Drug targets	37114830	RNA + surface protein	Efficient generation of paired scMultiomics profiles by deep learning enables the discovery of novel immune checkpoint molecules.
	38813706	RNA + chromatin accessiblity	Integrated analysis of scRNA-seq and scATAC-seq identifies LILRB4 as a dual immunotherapy target for tumor cells and myeloid-derived suppressive cells.
	37977148	RNA + chromatin accessiblity	Integrated scRNA-seq/scATAC-seq reveals enhanced transcriptional activation of primitive cells in pediatric AML relapse samples and nominated MEF2C as a therapeutic target.
	35365629	RNA + spatial RNA	scRNA-seq coupled with spatial transcriptomics in colorectal cancer identifies FAP+ fibroblasts/SPP1+ macrophage interactions as targetable barriers to immunotherapy.
	39271703	RNA + chromatin accessiblity	scRICA-seq linkes splicing factor activity with epigenetic states in neural cells, identifying aberrant RNA splicing machinery as a potential therapeutic target for conditions like Alzheimer’s disease.
	36609566	RNA + surface protein (IMC)	Integrated analysis of depletion-like T cell states identifies IL-15 as a potential immunotherapeutic target via multimodal characterization.
Drug resistance	37977148	RNA + chromatin accessiblity	Integrated transcriptome and chromatin accessibility Identifies key regulators that orchestrate cell cycle dysregulation and drive the emergence of resistant clones.
	33649592	RNA + perturbation + surface protein	Integrating CRISPR-Cas9 screening with simultaneous single-cell transcriptomic and proteomic analysis validated known resistance pathways like IFNγ-JAK/STAT defects but also uncovered novel drivers, such as the loss of the protein CD58.
	32669109	RNA + lineage tracing	Integrating lineage tracing and transcriptome revealed that copy-number amplification of IRS1 and IRS2 in rare clones directly activated insulin/AKT signaling, allowing them to outcompete other cells under drug pressure.
